# Supplementary material for: ERG Responses in Albinism, Idiopathic Infantile Nystagmus, and Controls
Source: Invest Ophthalmol Vis Sci. 2024 Apr 4;65(4):11. doi: 10.1167/iovs.65.4.11 (PMC10996992; doi:10.1167/iovs.65.4.11)
Supplement: Supplement 2 [file iovs-65-4-11_s002.xlsx]

## Sheet: photopic b-wave peak time
	null region	away from null region		average	difference
A001	24.5	24.4		24.45	-0.1
A002	33.05	33.6		33.325	0.55
A004	29.2778	29.4375		29.3576	0.159722
A005	27.48	27.4		27.44	-0.08
A006	26.48	26.2		26.34	-0.28
A007	26.0571	26.35		26.2036	0.292857
A010	28	28		28	0
A011	29.4444	29.5		29.4722	0.0555556
A012	29.1875	28.7857		28.9866	-0.401786
A013	29.4	29.0556		29.2278	-0.344444
A014	28.75	28.125		28.4375	-0.625
A015	30.1	30		30.05	-0.1
A016	28.7857	28.1667		28.4762	-0.619048
A017	30	29.4		29.7	-0.6
A018	30.05	29.75		29.9	-0.3
N001	26.1	26.05		26.075	-0.05
N013	29	28.4		28.7	-0.6
N015	29.3889	29		29.1944	-0.388889
mean	28.614	28.4234		28.5187	-0.190613
SD	1.95152	1.99253		1.96509	0.333018
SEM	0.459978	0.469643		0.463176	0.0784931
UPI	32.439	32.3287		32.3702	0.462102
LPI	24.789	24.518		24.6671	-0.843328
UCI	29.5155	29.3439		29.4265	-0.0367664		% difference
LCI	27.7124	27.5029		27.6108	-0.344459		-0.00666153
							paired T-test
							0.0265535
